# Supplementary material for: Methodological Proposal for the Adaptation of the Living with Long-Term Conditions Scale to the Family Caregiver
Source: Nurs Rep. 2024 Feb 27;14(1):532–44. doi: 10.3390/nursrep14010041 (PMC10974583; doi:10.3390/nursrep14010041)
Supplement: Supplementary file 1 [file nursrep-14-00041-s001.zip]

Archive with 1 entries (1 files):
- nursrep-2536786-supplementary.pdf
